# Supplementary material for: Methylotrophic methanogenesis in the Archaeoglobi revealed by cultivation of Ca. Methanoglobus hypatiae from a Yellowstone hot spring
Source: ISME J. 2024 Mar 7;18(1):wrae026. doi: 10.1093/ismejo/wrae026 (PMC10945360; doi:10.1093/ismejo/wrae026)
Supplement: supplementary_materials_wrae026 [file supplementary_materials_wrae026.zip]

Archive with 3 entries (2 files):
- supplementary_materials_wrae026/SI text_track_OFF-final.pdf
- supplementary_materials_wrae026/Supplementary_Datasets_final.xlsx
- supplementary_materials_wrae026/
